# Supplementary material for: Effects of repetitive Iodine thyroid blocking on the foetal brain and thyroid in rats: a systems biology approach
Source: Sci Rep. 2020 Jul 2;10:10839. doi: 10.1038/s41598-020-67564-8 (PMC7331645; doi:10.1038/s41598-020-67564-8)
Supplement: Supplementary file 4 — Supplementary file4 (XLSX 22 kb) [file 41598_2020_67564_MOESM4_ESM.xlsx]

## Sheet: Suppl Table1
GeneName	logFC	P.value	adj.P.value	Associated.Disease	Gene Ontology	Associated Pathways	X.1
Acp2	-0.579209	1.52e-05	0.00664161	Acid Phosphatase Deficiency	acid phosphatase activity	Riboflavin metabolism; Metabolism
Ankrd12	-0.52451	0.000550401	0.0534461
Ankrd24	-0.615786	4.57e-05	0.0136751
Arl15	-0.609002	7.27e-05	0.017536		GTP binding
Arl6ip5	-0.831132	1.08e-05	0.00664161		protein C-terminus binding	Transmission across Chemical Synapses; Neurotransmitter Release Cycle
Bcl9	0.316384	0.000328811	0.0375697	Lymphoblastic Leukemia; Lymphoma	beta-catenin binding	Wnt/beta-catenin Signaling Pathway in Leukemia; Signaling by GPCR.
Brd2	-0.432088	8.41e-06	0.00648621	Enterocele; Prolapse of Female Genital Organ	chromatin binding; lysine-acetylated histone binding	Regulation of retinoblastoma protein ; DNA Damage;Cell cycle
Cacna1a	-0.446877	0.000125402	0.0208362	Spinocerebellar Ataxia 6; Episodic Ataxia, Type 2.	ion channel activity; voltage-gated calcium channel activity	NFAT and Cardiac Hypertrophy; Circadian entrainment
Cacna1h	1.59484	1.52e-05	0.00664161	Hyperaldosteronism Familial Type Iv; Epilepsy, Childhood Absence 6	ion channel activity; low voltage-gated calcium channel activity	NFAT and Cardiac Hypertrophy; Aldosterone synthesis and secretion
Camk2n1	-0.609366	0.000208147	0.0280417		protein kinase binding; calcium-dependent protein kinase inhibitor activity
Cap2	-0.501448	9.24e-05	0.0185514		actin binding	Ectoderm Differentiation; Signaling by Robo receptor
Capzb	-0.31777	5.74e-05	0.0154826	Epithelioid Sarcoma	actin binding and beta-tubulin binding	Response to elevated platelet cytosolic Ca2+; Endocytosis
Ccdc50	-0.469295	0.000279047	0.0333122	Deafness, Autosomal Dominant 44; Autosomal Dominant Non-Syndromic Sensorineural Deafness Type Dfna	ubiquitin protein ligase binding
Cdk11b	-0.962951	1.09e-05	0.00664161	Neuroblastoma	transferase activity, transferring phosphorus-containing groups;protein tyrosine kinase activity	Regulation of PLK1 Activity at G2/M Transition; Cell Cycle, Mitotic
Cfap97	-0.518372	0.000229333	0.0295642		cellular component
Chd2	-0.754248	7.94e-05	0.018225	Epileptic Encephalopathy, Childhood-Onset; Chd2 Myoclonic Encephalopathy.	core promoter sequence-specific DNA binding	Chromatin Regulation / Acetylation
Chmp4bl1	2.42667	0.000151249	0.0228462	Cataract 31, Multiple Types; Early-Onset Posterior Subcapsular Cataract	protein homodimerization activity; identical protein binding;regulation of postsynapse organisation, regulation of postsynapse structure, regulation of postsynapse organization and biogenesis	Delta508-CFTR traffic / Sorting endosome formation in CF; Delta508-CFTR traffic / ER-to-Golgi in CF
Chrm3	-0.376465	0.000144984	0.0223514	Prune Belly Syndrome; Cholinergic Urticaria	G-protein coupled receptor activity; drug binding	Salivary secretion; Circadian entrainment
Cnnm1	-0.513573	9.41e-05	0.0185514	Urofacial Syndrome 1	adenyl nucleotide binding
Csde1	-0.684482	7.16e-05	0.017536		nucleic acid binding.	Validated targets of C-MYC transcriptional repression
Csrnp3	-0.372708	8.17e-05	0.018225		DNA binding transcription factor activity; transcriptional activator activity, RNA polymerase II transcription regulatory region sequence-specific DNA binding
Cxcl12	-0.831794	0.000439648	0.0460587	Human Immunodeficiency Virus Type 1; Aids Dementia Complex	receptor binding; chemokine activity	Apoptotic Pathways in Synovial Fibroblasts; PAK Pathway
Dhrs4	-0.558643	0.00024625	0.0306869		receptor binding; oxidoreductase activity, acting on NAD(P)H, quinone or similar compound as acceptor	the visual cycle I (vertebrates); Peroxisome
Dlg2	-0.345519	0.000265365	0.0320022	Chronic Pain; Bilateral Retinoblastoma.	kinase binding; guanylate kinase activity	Transmission across Chemical Synapses; PI3K-Akt signaling pathway
Dnajc7	-0.809379	2.24e-05	0.00798648		heat shock protein binding	Constitutive Androstane Receptor Pathway; Cellular response to heat stress
Dpp10	-0.494628	0.000102384	0.0186713	Asthma	serine-type peptidase activity; dipeptidyl-peptidase activity
Elavl2	-0.410493	5.58e-06	0.00642171	Contagious Pustular Dermatitis	nucleic acid binding and RNA binding
Elk1	-0.616768	8.92e-05	0.0185514	Hypervitaminosis A	DNA binding transcription factor activity; chromatin binding	Development EGFR signaling via small GTPases; PEDF Induced Signaling
ENSRNOT00000002403	-0.302169	0.000522661	0.0521058	Spondylometaphyseal Dysplasia With Cone-Rod Dystrophy; Leber Congenital Amaurosis.	protein homodimerization activity; choline-phosphate cytidylyltransferase activity	Glycerophospholipid biosynthesis; Metabolism
ENSRNOT00000005061	-0.604304	8.67e-06	0.00648621	Epileptic Encephalopathy; Early Infantile; Rett Syndrome	transferase activity, transferring phosphorus-containing groups; protein tyrosine kinase activity	Brain-Derived Neurotrophic Factor (BDNF) signaling pathway Brain-Derived Neurotrophic Factor (BDNF) signaling pathway
ENSRNOT00000011325	-0.374594	0.000440444	0.0460587		molecular function
ENSRNOT00000015314	-0.946238	2.14e-06	0.00532254	13Q12.3 Microdeletion Syndrome; Endophthalmitis.	regulates transcription, and is involved in organization of DNA
ENSRNOT00000022886	-0.320835	0.000122835	0.0208362
ENSRNOT00000027208	-0.399686	0.000396838	0.0432933		plasma membrane
ENSRNOT00000030194	-1.09943	4.87e-06	0.00642171	13Q12.3 Microdeletion Syndrome; Endophthalmitis.	chromatin binding	DNA Damage Response; Innate immune system
ENSRNOT00000033542	-0.495306	3.48e-05	0.0121176
ENSRNOT00000046984	-1.08653	8.36e-06	0.00648621	13Q12.3 Microdeletion Syndrome; Endophthalmitis.	chromatin binding	DNA Damage Response; Innate immune system
ENSRNOT00000071821	-0.343094	0.00012822	0.0209003
ENSRNOT00000073529	-0.730354	0.000503183	0.0507646
ENSRNOT00000073886	-0.524756	0.00015638	0.023385		GTP binding and calcium-dependent protein binding	PAK Pathway; Beta-Adrenergic Signaling
Fus	-0.331587	6.4e-05	0.0162167	Tremor, Hereditary Essential, 4; Amyotrophic Lateral Sclerosis 6 With Or Without Frontotemporal Dementia.	nucleic acid binding; identical protein binding	mRNA Splicing - Major Pathway; Gene Expression
Got1	-0.89564	0.000453335	0.0467529	Aspartate Aminotransferase, Serum Level Of, Quantitative Trait Locus 1; Cholesterol Ester Storage Disease.	pyridoxal phosphate binding; carboxylic acid binding	Glycosaminoglycan metabolism; Phenylalanine metabolism
Gtpbp4	-0.502369	4.52e-05	0.0136751	Commensal Bacterial Infectious Disease	GTPase activity	Ribosome biogenesis in eukaryotes
Hdac1l	-0.422503	0.000244767	0.0306869		transcription
Hira	-1.12713	0.00014062	0.022135	Digeorge Syndrome; Velocardiofacial Syndrome.	DNA binding transcription factor activity; transcription corepressor activity	DNA Damage/Telomere Stress Induced Senescence; Cellular Senescence (REACTOME)
Hist3h2ba	-0.34187	0.000256755	0.0314715		nucleosome
Hmg1l1	-1.01871	1.15e-06	0.00532254	13Q12.3 Microdeletion Syndrome; Endophthalmitis.	chromatin binding	DNA Damage Response; Innate immune system
Hmgb1	-1.09398	6.34e-06	0.00648621	13Q12.3 Microdeletion Syndrome; Endophthalmitis.	chromatin binding	DNA Damage Response; Innate immune system
Hmgb3	-0.407099	0.000530562	0.0521976	Microphthalmia, Syndromic 13 and Colobomatous Microphthalmia	double-stranded DNA binding
Hsp90aa1	-0.444065	4.56e-06	0.00642171	Epidermolysis Bullosa Acquisita ;Hypersensitivity Reaction Type Iii Disease	identical protein binding.	PEDF Induced Signaling; EPH-Ephrin signaling
Ina	-0.320143	0.000282911	0.0333122	Wernicke Encephalopathy; Medulloepithelioma	structural molecule activity; structural constituent of cytoskeleton	Cytoskeleton remodeling Neurofilaments
Ing2	-0.59482	1.1e-05	0.00664161		chromatin binding; phosphatidylinositol binding	Regulation of TP53 Activity through Acetylation; Gene Expression.
Ing3	-1.46548	1.64e-05	0.00664161	Squamous Cell Carcinoma (is related to thyroid cancer), Head And Neck; Squamous Cell Carcinoma.	histone acetyltransferase activity; methylated histone binding.	Chromatin organization
Katnal1	-0.737718	1.53e-07	0.00228915	13q12.3 Microdeletion Syndrome	microtubule binding and microtubule-severing ATPase activity	13q12.3 microdeletion syndrome characterized by intellectual disability, microcephaly, and eczema/atopic dermatitis encompassing the HMGB1 and KATNAL1 genes
Kif1c	1.07499	0.000400238	0.0432933	Spastic Ataxia 2, Autosomal Recessive; Spastic Ataxia 2.	microtubule binding	Response to elevated platelet cytosolic Ca2+; Golgi-to-ER retrograde transport
Lmbr1l	-0.853664	0.00014985	0.0228462		plasma membrane
Lrrc3b	-0.308823	0.000174271	0.0249517		integral component of membrane
Lrrc4	-0.879684	0.000117268	0.0201566	Nasopharyngitis and Nasopharyngeal Disease	membrane	Cell adhesion molecules (CAMs); Axon guidance
Lrrfip1	-0.595693	3.63e-05	0.0123346	Gingival Recession	protein homodimerization activity; double-stranded RNA binding	Innate Immune System; Signaling by FGFR2 in disease
Magee1	-0.476413	0.000108736	0.0191298	Melanoma	dendrite; postsynaptic membrane
Megf9	-0.959914	5.83e-05	0.0154826	Smoldering Myeloma	basement membrane
Metrn	-1.16533	5.26e-05	0.014792		glial cell differentiation	Meteorin regulates glial cell differentiation and promotes the formation of axonal networks during neurogenesis
Naip5	-0.84687	8.17e-05	0.018225	Spinal Muscular Atrophy, Type I; Spinal Muscular Atrophy	ubiquitin-protein transferase activity; cysteine-type endopeptidase inhibitor activity involved in apoptotic process	Apoptosis Modulation and Signaling; Toll-like receptor signaling pathway.
Nsf	-0.363226	0.000183001	0.025817	Tetanus; Neuronal Intranuclear Inclusion Disease	protein kinase binding; protein complex binding	Transport to the Golgi and subsequent modification; Delta508-CFTR traffic / Sorting endosome formation in CF
Nucks1	-0.407599	0.000231528	0.0295921		chromatin
Nufip2	-0.500599	0.000175199	0.0249517	Chromosome 17Q11.2 Deletion Syndrome, 1.4-Mb	RNA binding
Pigr	-0.555102	0.000108177	0.0191298	Periampullary Adenocarcinoma and Protein-Energy Malnutrition	polymeric immunoglobulin receptor activity	Allograft rejection
Pik3ca	-0.758288	9.45e-05	0.0185514	Megalencephaly-Capillary Malformation-Polymicrogyria Syndrome; Colorectal Cancer	transferase activity, transferring phosphorus-containing groups; protein serine/threonine kinase activity	N-cadherin signaling events; Chronic myeloid leukemia.
Pip5k1a	-0.749981	0.000108575	0.0191298		kinase binding; 1-phosphatidylinositol-4-phosphate 5-kinase activity	RET signaling; RhoA signaling pathway
Plcb1	-0.652883	1.72e-05	0.00664161	Epileptic Encephalopathy, Early Infantile, 12; Malignant Migrating Partial Seizures Of Infancy	calcium ion binding and enzyme binding	Presynaptic function of Kainate receptors; Salivary secretion
Plekho1	-0.352119	0.000253678	0.0313513	Colonic Benign Neoplasm	ruffle membrane
Ralgapa1	-0.589895	5.9e-05	0.0154826	Holoprosencephaly 8; Ebola Hemorrhagic Fever	protein heterodimerization activity; GTPase activator activity	Integrated Breast Cancer Pathway
Rbm25	-0.633553	0.000369502	0.0412354	Early-Onset Familial Alzheimer Disease	nucleic acid binding; nucleotide binding	mRNA Splicing - Major Pathway; RNA Polymerase II Transcription Termination
RGD1563034	-0.587296	0.000282425	0.0333122	Craniosynostosis 4; Chitayat Syndrome	DNA binding transcription factor activity; transcription corepressor activity	Oncogene Induced Senescence; Cellular Senescence (REACTOME)
RGD1564581	-0.618227	5.17e-05	0.014792	13Q12.3 Microdeletion Syndrome; Endophthalmitis.	chromatin binding	DNA Damage Response; Innate immune system
Rnf150	-0.550396	8.16e-05	0.018225		integral component of membrane
Rps6ka3	-0.303755	0.000171589	0.024912	Coffin-Lowry Syndrome; Symptomatic Form Of Coffin-Lowry Syndrome In Female Carriers.	transferase activity, transferring phosphorus-containing groups; protein tyrosine kinase activity	L1CAM interactions; ERK Signaling
Rufy2	-0.530376	0.00015936	0.0235947		cytoplasm
Scn3a	-0.446915	0.000161795	0.0237204	Trigeminal Neuralgia; Deafness, Autosomal Dominant 16	ion channel activity; voltage-gated sodium channel activity	Cardiac conduction; L1CAM interactions
Slc36a4	-0.838577	5e-06	0.00642171		symporter activity and amino acid transmembrane transporter activity
Slc4a10	-0.552717	2.09e-05	0.00781459	Complex Partial Epilepsy	transporter activity; inorganic anion exchanger activity	Transport of glucose and other sugars, bile salts; organic acids, metal ions and amine compounds
Slc7a12	-0.555081	0.000212078	0.0283162
Slit3	0.430465	0.000125374	0.0208362	Diaphragm Disease and Diaphragmatic Hernia, Congenital.	calcium ion binding; Roundabout binding	Developmental Biology; Spinal Cord Injury
Slitrk4	-0.460325	9.28e-05	0.0185514	Supratentorial Primitive Neuroectodermal Tumor; Supratentorial Cancer	axonogenesis; positive regulation of synapse assembly
Srsf4	-0.271112	0.000132618	0.0213244	Frontotemporal Dementia	nucleic acid binding; nucleotide binding	mRNA Splicing - Major Pathway; RNA Polymerase II Transcription Termination
Stmn4	-0.629367	0.000330641	0.0375697		tubulin binding
Swi5	-0.585616	1.64e-05	0.00664161	cancer	double-strand break repair via homologous recombination	DDB DNA repair
Tcp1	0.276111	0.000396075	0.0432933	Dentin Caries; Epididymo-Orchitis	unfolded protein binding	Organelle biogenesis and maintenance; Chaperonin-mediated protein folding
Thy1	-0.471885	0.000470957	0.0482376	Thymoma; Nasopharyngeal Carcinoma	protein kinase binding; GTPase activator activity.	Metabolism of proteins; Hematopoietic Stem Cell Differentiation Pathways and Lineage-specific Markers
Tmed9	-0.381571	0.0001909	0.0264326		syntaxin binding	Transport to the Golgi and subsequent modification; Metabolism of proteins
Tra2b	-0.690631	4.68e-05	0.0137299	Frontotemporal Dementia	nucleic acid binding; nucleotide binding	mRNA Splicing - Major Pathway; Gene Expression
Uggt1	-0.375966	0.000505813	0.0507646		unfolded protein binding; UDP-glucose:glycoprotein glucosyltransferase activity	Metabolism of proteins; Transport to the Golgi and subsequent modification
Usp3	-0.481729	5.43e-06	0.00642171		chromatin binding; cysteine-type endopeptidase activity	Metabolism of proteins; Ubiquitin-Proteasome Dependent Proteolysis
Usp36	-0.61646	8.29e-05	0.018225		thiol-dependent ubiquitin-specific protease activity	Ubiquitin-Proteasome Dependent Proteolysis
