# Supplementary material for: Effects of repetitive Iodine thyroid blocking on the foetal brain and thyroid in rats: a systems biology approach
Source: Sci Rep. 2020 Jul 2;10:10839. doi: 10.1038/s41598-020-67564-8 (PMC7331645; doi:10.1038/s41598-020-67564-8)
Supplement: Supplementary file 5 — Supplementary file5 (XLSX 19 kb) [file 41598_2020_67564_MOESM5_ESM.xlsx]

## Sheet: Suppl Table2
GeneName	logFC	P.Value	adj.P.Val	GO	Associated disease	Associated Pathway
Acat2	-0.433586	0.000201394	0.0446625	transferase activity, transferring acyl groups other than amino-acyl groups; acetyl-CoA C-acetyltransferase activity	Acetyl-Coa Acetyltransferase-2 Deficiency	Terpenoid backbone biosynthesis; Fat digestion and absorption
Ankrd61	-0.603941	0.000293423	0.050465	cellular component
Arl4d	-0.945571	8.72354e-05	0.0354813	GTP binding; GTPase activity	Bardet-Biedl Syndrome
Asf1a	-1.20298	0.000247358	0.0460391	chromatin binding; histone binding		DNA Damage/Telomere Stress Induced Senescence; Cellular Senescence (REACTOME)
Bcl2	-0.575876	9.40108e-05	0.0354813	protein homodimerization activity; identical protein binding	High Grade B-Cell Lymphoma With Myc And/ Or Bcl2 And/Or Bcl6 Rearrangement; Follicular Lymphoma 1	Apoptotic Pathways in Synovial Fibroblasts; PEDF Induced Signaling
C17H10orf113	-1.08962	1.43923e-05	0.0229318
Cdkl3	-0.959241	4.06849e-05	0.0294427	transferase activity, transferring phosphorus-containing groups; protein tyrosine kinase activity		Orofaciodigital Syndrome Vi and Joubert Syndrome 1
Clp1	-0.288835	0.000228445	0.0446625	ATP-dependent polydeoxyribonucleotide 5-hydroxyl-kinase activity; ATP-dependent polyribonucleotide 5-hydroxyl-kinase activity	Pontocerebellar Hypoplasia, Type 10; Anus Disease	mRNA Splicing - Major Pathway; RNA Polymerase II Transcription Termination
Cym	-0.686108	0.000204003	0.0446625
Dcaf6	-0.45502	0.000205881	0.0446625	ligand-dependent nuclear receptor transcription coactivator activity
Eef1a2	-0.488231	0.000138942	0.0386903	GTP binding and GTPase activity	Epileptic Encephalopathy, Early Infantile, 33; Mental Retardation, Autosomal Dominant 38	Gene Expression; Translation Factors.
ENSRNOT00000037980	-0.530644	0.000230016	0.0446625	keratin filament	Secondary Hypertrophic Osteoarthropathy	Keratinization and Developmental Biology
ENSRNOT00000059246	-0.630138	0.000139071	0.0386903	binding	Arrhythmogenic Right Ventricular Cardiomyopathy	Keratinization; Cell adhesion_Endothelial cell contacts by junctional mechanisms
ENSRNOT00000075527	-0.494046	4.11725e-05	0.0294427	molecular function
ENSRNOT00000075593	-0.532829	0.000359482	0.0545867			The DISC is composed of the death receptor, FADD, and caspase 8. It transduces a downstream signal cascade resulting in apoptosis
Ets1	-0.863594	0.000184543	0.0437865	DNA binding transcription factor activity; transcription factor binding	Jacobsen Syndrome; Bone Ewing's Sarcoma	Neural Crest Differentiationand ErbB signaling pathway
Extl3	-0.674629	0.000177155	0.0437638	transferase activity, transferring hexosyl groups; glucuronyl-galactosyl-proteoglycan 4-alpha-N-acetylglucosaminyltransferase activity	Immunoskeletal Dysplasia With Neurodevelopmental Abnormalities; Hereditary Multiple Exostoses.	Unfolded Protein Response (UPR); Metabolism of proteins
Gabbr1	-0.335664	0.000364598	0.0545867	G-protein coupled receptor activity; G-protein coupled GABA receptor activity.	Ametropic Amblyopia; Asthenopia	GPCRs, Class C Metabotropic glutamate, pheromone; Transmission across Chemical Synapses
Ganc	-0.461812	0.000331523	0.0545867	carbohydrate binding and alpha-1,4-glucosidase activity		Galactose metabolism and Metabolism
Gas7	-0.354275	0.000103194	0.0378946	DNA binding transcription factor activity; actin filament binding	Spastic Hemiplegia; Low Tension Glaucoma
Ggact	-0.470367	0.000224908	0.0446625	gamma-glutamylcyclotransferase activity
Ghitm	0.346364	0.000265245	0.0468037	mitochondrion
Glra2	-0.93787	8.61692e-06	0.0229318	extracellular ligand-gated ion channel activity; extracellularly glycine-gated chloride channel activity		Peptide ligand-binding receptors; DAG and IP3 signaling
Glrx2	0.480255	0.000261655	0.0468037	electron transfer activity; protein disulfide isomerase activity		PAK Pathway
Hist3h2ba	-0.796817	2.85416e-05	0.025853	pseudogene
Hspa9	0.351344	0.00024509	0.0460391	ubiquitin protein ligase binding	Even-Plus Syndrome; Anemia, Sideroblastic, 4	Mechanisms of CFTR activation by S-nitrosoglutathione (normal and CF); Development_Glucocorticoid receptor signaling
Kcnj15	0.607443	6.32135e-06	0.021472	potassium channel activity; inward rectifier potassium channel activity	Leber Congenital Amaurosis 16; Schnyder Corneal Dystrophy	Salivary secretion; Transmission across Chemical Synapses
Lat2	-0.461248	0.000298	0.0506115	SH2 domain binding	Williams-Beuren Syndrome	Innate Immune System; Immune response Fc epsilon RI pathway
Lcn10	-0.669152	0.000228061	0.0446625	small molecule binding
LOC102548568	-0.655561	1.98219e-05	0.0229318
LOC102549007	-0.465832	8.28192e-05	0.0354813
LOC102549817	-0.812567	2.36289e-05	0.0229318
LOC102552016	-0.785196	6.1846e-05	0.0350126
LOC103692269	-0.533997	1.7493e-05	0.0229318	actin binding; GTPase regulator activity	Wiskott-Aldrich Syndrome;Vaccinia.	Development EGFR signaling via small GTPases; PAK Pathway
Ltn1	0.454792	8.89795e-05	0.0354813	binding; ubiquitin-protein transferase activity		Innate Immune System; Class I MHC mediated antigen processing and presentation
Metap2	0.314627	0.000362758	0.0545867	aminopeptidase activity	Microsporidiosis; Pilocytic Astrocytoma	Phototransduction; Signaling by GPCR
Myef2	0.382831	0.000169603	0.0434792	nucleic acid binding; nucleotide binding	Loeys-Dietz Syndrome	Mitochondrial Gene Expression and Physiological; Pathological Hypertrophy of the Heart
Olr278	-0.387115	0.000180718	0.0437865
Pitx1	-0.439072	0.000186915	0.0437865	DNA binding transcription factor activity; transcriptional activator activity, RNA polymerase II proximal promoter sequence-specific DNA binding	Clubfoot, Congenital, With Or Without Deficiency Of Long Bones And/Or Mirror-Image Polydactyly; Liebenberg Syndrome	DAG; IP3 signaling
Psmd2	0.332217	0.000221096	0.0446625	binding; enzyme regulator activity.	Cystic Fibrosis	RET signaling; CDK-mediated phosphorylation and removal of Cdc6
Rassf2	-0.678905	8.17509e-05	0.0354813	kinetochore		Hippo signaling pathway - multiple species
Rbbp4	1.14585	5.41128e-05	0.0339326
Rbbp4	1.23226	0.000121481	0.0386903	RNA polymerase II proximal promoter sequence-specific DNA binding; histone deacetylase binding	Retinoblastoma; Retinal Cancer	Development NOTCH1-mediated pathway for NF-KB activity modulation;Regulation of Telomerase
Rcbtb1	0.564401	0.000194193	0.0446625	cytoplasm	Retinal Dystrophy With Or Without Extraocular Anomalies; Reticular Dystrophy Of Retinal Pigment Epithelium
Rnf11l1	0.469291	0.000250799	0.0460488	ubiquitin-protein transferase activity
Slc24a2	-0.854485	4.62778e-06	0.021472	calcium channel activity	Brain Injury and Achromatopsia	Transport of glucose and other sugars, bile salts and organic acids, metal ions and amine compounds; Visual Cycle in Retinal Rods
Sp1	0.924302	0.000218602	0.0446625	DNA binding transcription factor activity; sequence-specific DNA binding	Huntington Disease; Keratoconus	Aldosterone synthesis and secretion; Mitophagy - animal
Specc1l	0.391519	8.64091e-05	0.0354813	protein dimerization activity	Facial Clefting, Oblique, 1; Opitz Gbbb Syndrome, Type Ii.
Stambp	-0.772055	0.000115728	0.0386903	protein domain specific binding; thiol-dependent ubiquitin-specific protease activity	Microcephaly-Capillary Malformation Syndrome; Capillary Disease	Metabolism of proteins; Endocytosis
Sucla2	0.41346	0.000230101	0.0446625	succinate-CoA ligase (ADP-forming) activity	Mitochondrial Dna Depletion Syndrome 5; Succinate-Coa Ligase Deficiency.	Respiratory electron transport, ATP synthesis by chemiosmotic coupling, and heat production by uncoupling proteins; Pyruvate metabolism and Citric Acid (TCA) cycle
Taok3	-0.399345	0.000176332	0.0437638	ransferase activity, transferring phosphorus-containing groups; protein tyrosine kinase activity	Cardiomyopathy, Familial Hypertrophic, 9; Acute Dacryocystitis.	MAPK signaling pathway; p38 MAPK signaling pathway (Pathway Interaction Database)
Tomm70a	0.365594	4.02166e-05	0.0294427	mitochondrion		Pink/Parkin Mediated Mitophagy; Metabolism of proteins
Trappc8	0.465088	0.000365354	0.0545867	autophagosome assembly		Vesicle-mediated transport; RAB GEFs exchange GTP for GDP on RABs
Trpt1	-0.899209	6.98854e-05	0.0354813	transferase activity, transferring phosphorus-containing groups; tRNA 2-phosphotransferase activity.
Ube2q2	0.770389	0.000370195	0.0545867	ligase activity; acid-amino acid ligase activity	Metabolism of proteins and Innate Immune System.
Uhrf1bp1l	0.423962	0.000125032	0.0386903	early endosome	Leukodystrophy, Hypomyelinating, 6
Wnk4	-0.638833	0.000352489	0.0545867	transferase activity, transferring phosphorus-containing groups; protein tyrosine kinase activity	Pseudohypoaldosteronism, Type Iib; Pseudohypoaldosteronism	Diuretics Pathway, Pharmacodynamics; Ion channel transport
Zmynd8	-0.419725	0.00014815	0.0402583	repressing transcription factor binding; RNA polymerase II transcription corepressor activity	Cutaneous T Cell Lymphoma.	Integrated Breast Cancer Pathway
Znhit1	-0.425661	3.26193e-05	0.0276999	chromatin binding; nucleosome binding
