# Supplementary material for: Effects of repetitive Iodine thyroid blocking on the foetal brain and thyroid in rats: a systems biology approach
Source: Sci Rep. 2020 Jul 2;10:10839. doi: 10.1038/s41598-020-67564-8 (PMC7331645; doi:10.1038/s41598-020-67564-8)
Supplement: Supplementary file 6 — Supplementary file6 (XLSX 32 kb) [file 41598_2020_67564_MOESM6_ESM.xlsx]

## Sheet: Thyroid
Annotation Cluster 1	Enrichment Score: 0.8308406864917698
Category	Term	Count	%	PValue	Genes	List Total	Pop Hits	Pop Total	Fold Enrichment	Bonferroni	Benjamini	FDR
UP_KEYWORDS	Nucleotide-binding	8	16.3265306122449	0.02290129809682683	CLP1, WNK4, EEF1A2, TAOK3, CDKL3, ARL4D, SUCLA2, HSPA9	46	1327	20793	2.7250745388421085	0.9287176941390375	0.48329170331336013	23.162453433481133
UP_KEYWORDS	Transferase	7	14.285714285714285	0.06279633721301345	GGACT, CLP1, WNK4, TAOK3, TRPT1, CDKL3, ACAT2	46	1316	20793	2.4043709528214614	0.9993847191397852	0.7083610220440869	52.17245934096233
UP_KEYWORDS	Serine/threonine-protein kinase	3	6.122448979591836	0.11572221997705613	WNK4, TAOK3, CDKL3	46	270	20793	5.022463768115942	0.9999991850833344	0.753900166457743	75.30705909315607
GOTERM_BP_DIRECT	GO:0006468~protein phosphorylation	4	8.16326530612245	0.11774552186923527	WNK4, TAOK3, RASSF2, CDKL3	43	501	17535	3.255813953488372	1.0	0.9999999341749758	82.53172294386395
UP_SEQ_FEATURE	active site:Proton acceptor	4	8.16326530612245	0.12088937219776175	WNK4, TAOK3, CDKL3, ACAT2	27	375	7976	3.1510123456790122	0.999999946830944	0.999999946830944	77.69718961129321
UP_KEYWORDS	Kinase	4	8.16326530612245	0.14447392681927662	CLP1, WNK4, TAOK3, CDKL3	46	609	20793	2.968944099378882	0.9999999811812632	0.8015322059490473	83.04439254191695
INTERPRO	IPR008271:Serine/threonine-protein kinase, active site	3	6.122448979591836	0.1632895430924581	WNK4, TAOK3, CDKL3	45	319	19384	4.050992685475444	0.9999999999970912	0.9999999999970912	88.07415022673032
UP_SEQ_FEATURE	domain:Protein kinase	3	6.122448979591836	0.17644123637767242	WNK4, TAOK3, CDKL3	27	234	7976	3.7872744539411207	0.9999999999890277	0.999777788928034	89.57148728211442
UP_SEQ_FEATURE	nucleotide phosphate-binding region:ATP	4	8.16326530612245	0.17866048234599993	CLP1, WNK4, TAOK3, CDKL3	27	450	7976	2.625843621399177	0.9999999999922741	0.9983327974651025	89.894092266026
SMART	SM00220:S_TKc	3	6.122448979591836	0.17966606157176113	WNK4, TAOK3, CDKL3	21	374	9680	3.6974789915966384	0.9871827473464575	0.9871827473464575	78.77431895111174
UP_KEYWORDS	ATP-binding	5	10.204081632653061	0.18179983297323132	CLP1, WNK4, TAOK3, CDKL3, HSPA9	46	1029	20793	2.1964127265813156	0.99999999988359	0.804823342231741	89.79099402642828
GOTERM_MF_DIRECT	GO:0005524~ATP binding	6	12.244897959183673	0.22877463823317393	CLP1, WNK4, TAOK3, CDKL3, SUCLA2, HSPA9	40	1403	16650	1.7801140413399856	0.9999999999999513	0.9874628417928045	94.88483524716787
UP_SEQ_FEATURE	binding site:ATP	3	6.122448979591836	0.24000762524487734	WNK4, TAOK3, CDKL3	27	287	7976	3.0878823073945023	0.9999999999999997	0.9992037671208767	95.90771992892827
INTERPRO	IPR000719:Protein kinase, catalytic domain	3	6.122448979591836	0.31358168673956244	WNK4, TAOK3, CDKL3	45	499	19384	2.5897127588510354	1.0	0.9999999923455593	98.87576244326291
INTERPRO	IPR011009:Protein kinase-like domain	3	6.122448979591836	0.3478775719890922	WNK4, TAOK3, CDKL3	45	540	19384	2.3930864197530863	1.0	0.9999998787280535	99.3899749729192
Annotation Cluster 2	Enrichment Score: 0.7858975793783245
Category	Term	Count	%	PValue	Genes	List Total	Pop Hits	Pop Total	Fold Enrichment	Bonferroni	Benjamini	FDR
GOTERM_MF_DIRECT	GO:0005515~protein binding	8	16.3265306122449	0.07326722414463757	SP1, ETS1, WNK4, EEF1A2, BCL2, GABBR1, ZMYND8, HSPA9	40	1589	16650	2.0956576463184393	0.999873923623729	0.9498568931460617	58.13848837552674
UP_KEYWORDS	Ubl conjugation	5	10.204081632653061	0.09062520338310642	STAMBP, SP1, ETS1, WNK4, BCL2	46	790	20793	2.8608970831040175	0.9999801987711532	0.6998003109127001	66.05325523232345
UP_KEYWORDS	Isopeptide bond	3	6.122448979591836	0.28028523027380614	SP1, ETS1, WNK4	46	482	20793	2.8134133140898427	1.0	0.9040007238516309	97.6256908625675
GOTERM_MF_DIRECT	GO:0043565~sequence-specific DNA binding	3	6.122448979591836	0.3860563829296831	SP1, ETS1, BCL2	40	568	16650	2.1985035211267605	1.0	0.99833225720949	99.6239364113709
Annotation Cluster 3	Enrichment Score: 0.7394106419944693
Category	Term	Count	%	PValue	Genes	List Total	Pop Hits	Pop Total	Fold Enrichment	Bonferroni	Benjamini	FDR
UP_KEYWORDS	Transit peptide	3	6.122448979591836	0.15376238311039708	GHITM, HSPA9, GLRX2	46	322	20793	4.211382662705914	0.9999999945784279	0.7952720662964754	85.02397498558881
UP_KEYWORDS	Mitochondrion	4	8.16326530612245	0.17200272773447595	GHITM, BCL2, HSPA9, GLRX2	46	662	20793	2.7312491790358595	0.9999999995478367	0.808937013980529	88.31113049037816
GOTERM_CC_DIRECT	GO:0005739~mitochondrion	6	12.244897959183673	0.22876134344703264	GHITM, BCL2, ACAT2, SUCLA2, HSPA9, GLRX2	39	1602	18520	1.7785460482089697	0.9999999990557149	0.9255460240840165	93.68045878141994
Annotation Cluster 4	Enrichment Score: 0.352170841368921
Category	Term	Count	%	PValue	Genes	List Total	Pop Hits	Pop Total	Fold Enrichment	Bonferroni	Benjamini	FDR
UP_KEYWORDS	Metal-binding	7	14.285714285714285	0.31072229167655374	STAMBP, METAP2, LTN1, SP1, GLRA2, ZMYND8, GLRX2	46	2127	20793	1.4876126816704482	1.0	0.9052679770983094	98.54749949768441
UP_KEYWORDS	Zinc	4	8.16326530612245	0.510442721835294	STAMBP, LTN1, SP1, ZMYND8	46	1245	20793	1.4522786799371399	1.0	0.9753044788152749	99.97033475348408
UP_KEYWORDS	Zinc-finger	3	6.122448979591836	0.5535642676236112	LTN1, SP1, ZMYND8	46	849	20793	1.5972499615916422	1.0	0.978305232379595	99.98960473227383
Annotation Cluster 5	Enrichment Score: 0.32490727988247775
Category	Term	Count	%	PValue	Genes	List Total	Pop Hits	Pop Total	Fold Enrichment	Bonferroni	Benjamini	FDR
UP_KEYWORDS	DNA-binding	4	8.16326530612245	0.3237833958552584	SP1, ETS1, HIST3H2BA, PITX1	46	925	20793	1.9546886016451235	1.0	0.9043874320431933	98.83150235533114
GOTERM_BP_DIRECT	GO:0045944~positive regulation of transcription from RNA polymerase II promoter	4	8.16326530612245	0.44763066067748414	DCAF6, SP1, ETS1, PITX1	43	1024	17535	1.5929324127906976	1.0	1.0	99.97430423007918
GOTERM_MF_DIRECT	GO:0003700~transcription factor activity, sequence-specific DNA binding	3	6.122448979591836	0.5297231867961467	SP1, ETS1, PITX1	40	750	16650	1.665	1.0	0.9998639269605966	99.98220537899343
UP_KEYWORDS	Transcription regulation	3	6.122448979591836	0.5404794675436984	SP1, ETS1, PITX1	46	829	20793	1.6357843394346252	1.0	0.9788062892910618	99.985561686058
UP_KEYWORDS	Transcription	3	6.122448979591836	0.5720856019329025	SP1, ETS1, PITX1	46	878	20793	1.5444934138853124	1.0	0.975809670166654	99.99357969199534
Annotation Cluster 6	Enrichment Score: 0.24186269228313304
Category	Term	Count	%	PValue	Genes	List Total	Pop Hits	Pop Total	Fold Enrichment	Bonferroni	Benjamini	FDR
UP_KEYWORDS	Alternative splicing	7	14.285714285714285	0.015046574255107855	KCNJ15, ETS1, SLC24A2, GLRA2, GABBR1, CDKL3, GLRX2	46	938	20793	3.373296560674887	0.8224219694025405	0.4379222270076527	15.837410297346032
UP_SEQ_FEATURE	splice variant	6	12.244897959183673	0.1374110336767022	KCNJ15, SLC24A2, GLRA2, GABBR1, CDKL3, GLRX2	27	852	7976	2.0803338549817423	0.9999999954865688	0.9999328179253519	82.11845427316572
GOTERM_CC_DIRECT	GO:0005887~integral component of plasma membrane	4	8.16326530612245	0.30457181919898024	KCNJ15, SLC24A2, GLRA2, GABBR1	39	942	18520	2.016440742555392	0.99999999999976	0.9452961006015245	97.89642393198389
UP_KEYWORDS	Ion transport	3	6.122448979591836	0.3076476552677606	KCNJ15, SLC24A2, GLRA2	46	516	20793	2.6280333670374114	1.0	0.9150325138954915	98.47208622095893
UP_SEQ_FEATURE	topological domain:Extracellular	5	10.204081632653061	0.563594803138239	KCNJ15, LAT2, SLC24A2, GLRA2, GABBR1	27	1199	7976	1.231890773175177	1.0	0.999999984237874	99.99359760844605
UP_KEYWORDS	Transport	4	8.16326530612245	0.5658588610007675	KCNJ15, SLC24A2, GLRA2, GLRX2	46	1349	20793	1.3403164985335354	1.0	0.9777363127596198	99.99243326955249
UP_KEYWORDS	Glycoprotein	5	10.204081632653061	0.6877314669972092	METAP2, SP1, SLC24A2, GLRA2, GABBR1	46	2123	20793	1.0645825226811936	1.0	0.9926584826336698	99.99982157610945
UP_SEQ_FEATURE	transmembrane region	7	14.285714285714285	0.7457447858007261	KCNJ15, LAT2, GHITM, SLC24A2, BCL2, GLRA2, GABBR1	27	2160	7976	0.9573388203017832	1.0	0.999999999990984	99.99998814020306
UP_SEQ_FEATURE	topological domain:Cytoplasmic	5	10.204081632653061	0.7685867692667998	KCNJ15, LAT2, SLC24A2, GLRA2, GABBR1	27	1541	7976	0.9584925613478501	1.0	0.9999999999530854	99.99999603730998
UP_KEYWORDS	Disulfide bond	4	8.16326530612245	0.8683987524779407	CYM, GLRA2, GABBR1, GLRX2	46	2199	20793	0.8222314490776439	1.0	0.9997405043838934	99.99999999036918
UP_SEQ_FEATURE	signal peptide	4	8.16326530612245	0.9141451126156309	CYM, SLC24A2, GLRA2, GABBR1	27	1586	7976	0.7450375974966139	1.0	0.9999999999999996	99.9999999999617
UP_KEYWORDS	Receptor	4	8.16326530612245	0.9241681590588604	OLR278, EXTL3, GLRA2, GABBR1	46	2533	20793	0.7138124581609708	1.0	0.9999604944592192	99.99999999998175
UP_SEQ_FEATURE	disulfide bond	3	6.122448979591836	0.945711615628965	GLRA2, GABBR1, GLRX2	27	1327	7976	0.6678389014485472	1.0	1.0	99.99999999999982
UP_KEYWORDS	Signal	5	10.204081632653061	0.9520265487097227	LAT2, CYM, GLRA2, GABBR1, LCN10	46	3420	20793	0.6608504958047292	1.0	0.9999902769244311	99.9999999999999
UP_KEYWORDS	Cell membrane	4	8.16326530612245	0.9652046734752364	OLR278, LAT2, GLRA2, GABBR1	46	2971	20793	0.60857857843209	1.0	0.9999956692731841	100.0
UP_KEYWORDS	Transmembrane helix	9	18.367346938775512	0.9772870903955926	OLR278, KCNJ15, EXTL3, LAT2, GHITM, SLC24A2, BCL2, GLRA2, GABBR1	46	6182	20793	0.6580711181128944	1.0	0.999998606131666	100.0
UP_KEYWORDS	Transmembrane	9	18.367346938775512	0.9782141383166432	OLR278, KCNJ15, EXTL3, LAT2, GHITM, SLC24A2, BCL2, GLRA2, GABBR1	46	6208	20793	0.6553150212909009	1.0	0.9999981838608991	100.0
UP_KEYWORDS	Membrane	10	20.408163265306122	0.9909646680929297	STAMBP, OLR278, KCNJ15, EXTL3, LAT2, GHITM, SLC24A2, BCL2, GLRA2, GABBR1	46	7278	20793	0.6210796085881214	1.0	0.9999998599120301	100.0
UP_SEQ_FEATURE	glycosylation site:N-linked (GlcNAc...)	3	6.122448979591836	0.9919669372601774	SLC24A2, GLRA2, GABBR1	27	1887	7976	0.4696461167049402	1.0	1.0	100.0
GOTERM_CC_DIRECT	GO:0016021~integral component of membrane	6	12.244897959183673	0.996879038294847	OLR278, EXTL3, LAT2, GHITM, BCL2, GABBR1	39	5711	18520	0.498902253411096	1.0	0.9999999999997039	100.0
Analysis with web-based database David https://david.ncifcrf.gov/

## Sheet: Cortex
Annotation Cluster 1	Enrichment Score: 2.317294715808398
Category	Term	Count	%	PValue	Genes	List Total	Pop Hits	Pop Total	Fold Enrichment	Bonferroni	Benjamini	FDR
GOTERM_BP_DIRECT	GO:0032392~DNA geometric change	3	3.6585365853658534	1.3851503437455057E-4	HMGB1, HMGB3, HMG1L1	67	5	17535	157.02985074626864	0.07541005245989696	0.07541005245989696	0.20275080533551648
INTERPRO	IPR017967:HMG box A DNA-binding domain, conserved site	3	3.6585365853658534	4.683563902763446E-4	HMGB1, HMGB3, HMG1L1	72	9	19384	89.74074074074073	0.09369363756148541	0.09369363756148541	0.5901144974147177
GOTERM_MF_DIRECT	GO:0000400~four-way junction DNA binding	3	3.6585365853658534	0.0017383647531323942	HMGB1, HMGB3, HMG1L1	66	16	16650	47.30113636363637	0.2739507675015048	0.10121594968910608	2.1279872840224145
GOTERM_MF_DIRECT	GO:0008301~DNA binding, bending	3	3.6585365853658534	0.0027248569339519794	HMGB1, HMGB3, HMG1L1	66	20	16650	37.84090909090909	0.39471629987195056	0.11795702639825223	3.3169923781890764
INTERPRO	IPR009071:High mobility group (HMG) box domain	3	3.6585365853658534	0.024401779969447344	HMGB1, HMGB3, HMG1L1	72	66	19384	12.237373737373735	0.9944164572190822	0.7266447230993943	26.810422985330973
SMART	SM00398:HMG	3	3.6585365853658534	0.03310044706725917	HMGB1, HMGB3, HMG1L1	45	63	9680	10.243386243386242	0.8627538387483042	0.6295325098585629	28.546939826235995
GOTERM_MF_DIRECT	GO:0003677~DNA binding	7	8.536585365853659	0.24217184252083584	HMGB1, HMGB3, ING2, HMG1L1, CSDE1, LRRFIP1, HIST3H2BA	66	1076	16650	1.6411794525177426	1.0	0.9412584613101626	96.75532499434544
Annotation Cluster 2	Enrichment Score: 2.0130113061753696
Category	Term	Count	%	PValue	Genes	List Total	Pop Hits	Pop Total	Fold Enrichment	Bonferroni	Benjamini	FDR
UP_SEQ_FEATURE	chain:High mobility group protein B1	3	3.6585365853658534	0.001301401600334565	HMGB1, RGD1564581, HMG1L1	45	10	7976	53.17333333333333	0.22426055813093237	0.22426055813093237	1.6123265474813353
UP_SEQ_FEATURE	DNA-binding region:HMG box 1	3	3.6585365853658534	0.0029838463758647448	HMGB1, RGD1564581, HMG1L1	45	15	7976	35.44888888888889	0.44162240367957184	0.25275332297799535	3.6612937489497344
UP_SEQ_FEATURE	DNA-binding region:HMG box 2	3	3.6585365853658534	0.0029838463758647448	HMGB1, RGD1564581, HMG1L1	45	15	7976	35.44888888888889	0.44162240367957184	0.25275332297799535	3.6612937489497344
UP_SEQ_FEATURE	compositionally biased region:Asp/Glu-rich (acidic)	3	3.6585365853658534	0.03672091702543409	HMGB1, RGD1564581, HMG1L1	45	55	7976	9.667878787878788	0.9993213195496793	0.7035549361623195	37.3105779414471
UP_SEQ_FEATURE	cross-link:Glycyl lysine isopeptide (Lys-Gly) (interchain with G-Cter in ubiquitin)	3	3.6585365853658534	0.20233252216145564	HMGB1, RGD1564581, HMG1L1	45	151	7976	3.521412803532009	1.0	0.9878233795799953	94.0496588829433
Annotation Cluster 3	Enrichment Score: 1.573366813886668
Category	Term	Count	%	PValue	Genes	List Total	Pop Hits	Pop Total	Fold Enrichment	Bonferroni	Benjamini	FDR
GOTERM_BP_DIRECT	GO:0019233~sensory perception of pain	4	4.878048780487805	0.003403161923366065	SCN3A, CACNA1H, DLG2, CACNA1A	67	80	17535	13.085820895522387	0.8547755309779388	0.6189167164226943	4.8719007727084485
GOTERM_BP_DIRECT	GO:0086010~membrane depolarization during action potential	3	3.6585365853658534	0.004951552211637578	SCN3A, CACNA1H, CACNA1A	67	28	17535	28.041044776119403	0.9397673128803635	0.5045976531494484	7.014525534902183
UP_SEQ_FEATURE	repeat:I	3	3.6585365853658534	0.005305698691210992	SCN3A, CACNA1H, CACNA1A	45	20	7976	26.586666666666666	0.6456129705717732	0.29233789582461933	6.424536868845387
UP_SEQ_FEATURE	repeat:II	3	3.6585365853658534	0.005305698691210992	SCN3A, CACNA1H, CACNA1A	45	20	7976	26.586666666666666	0.6456129705717732	0.29233789582461933	6.424536868845387
UP_SEQ_FEATURE	repeat:III	3	3.6585365853658534	0.005843731686471617	SCN3A, CACNA1H, CACNA1A	45	21	7976	25.32063492063492	0.6810976239742155	0.24852517015886477	7.054357509860609
UP_SEQ_FEATURE	repeat:IV	3	3.6585365853658534	0.005843731686471617	SCN3A, CACNA1H, CACNA1A	45	21	7976	25.32063492063492	0.6810976239742155	0.24852517015886477	7.054357509860609
INTERPRO	IPR027359:Voltage-dependent potassium channel, four helix bundle domain	3	3.6585365853658534	0.01733396794105877	SCN3A, CACNA1H, CACNA1A	72	55	19384	14.684848484848485	0.9745757447623613	0.7059534556327136	19.82180136468463
GOTERM_BP_DIRECT	GO:0034765~regulation of ion transmembrane transport	3	3.6585365853658534	0.0545670741161645	SCN3A, CACNA1H, CACNA1A	67	100	17535	7.851492537313432	0.9999999999999839	0.9582459193007788	56.05005326982722
INTERPRO	IPR005821:Ion transport domain	3	3.6585365853658534	0.05962222368466506	SCN3A, CACNA1H, CACNA1A	72	108	19384	7.478395061728395	0.9999975254571819	0.8836992553328976	54.006065109765046
UP_KEYWORDS	Voltage-gated channel	3	3.6585365853658534	0.08091429540384526	SCN3A, CACNA1H, CACNA1A	77	129	20793	6.279975838115373	0.9999778071326112	0.5905654840932957	62.41301343975933
UP_KEYWORDS	Ion transport	4	4.878048780487805	0.29203313731337055	SLC4A10, SCN3A, CACNA1H, CACNA1A	77	516	20793	2.093325279371791	1.0	0.8514712490138583	98.17782055757672
UP_KEYWORDS	Ion channel	3	3.6585365853658534	0.29459475935091584	SCN3A, CACNA1H, CACNA1A	77	296	20793	2.736881361881362	1.0	0.8422432230923821	98.25283271514978
UP_KEYWORDS	Transport	6	7.317073170731707	0.5531240082333544	SLC4A10, SCN3A, CACNA1H, TMED9, NSF, CACNA1A	77	1349	20793	1.201062836348233	1.0	0.9370072464925207	99.99122598537016
Annotation Cluster 4	Enrichment Score: 1.3343296510233382
Category	Term	Count	%	PValue	Genes	List Total	Pop Hits	Pop Total	Fold Enrichment	Bonferroni	Benjamini	FDR
UP_KEYWORDS	Nucleotide-binding	12	14.634146341463413	0.008585870968036612	KIF1C, GTPBP4, TCP1, RPS6KA3, HSP90AA1, ARL15, CHD2, PIK3CA, CDK11B, PIP5K1A, KATNAL1, NSF	77	1327	20793	2.4419499114299414	0.6654984017821075	0.16683113386966286	9.516327310322737
UP_KEYWORDS	ATP-binding	10	12.195121951219512	0.012520748471275404	KIF1C, TCP1, RPS6KA3, HSP90AA1, CHD2, PIK3CA, CDK11B, PIP5K1A, KATNAL1, NSF	77	1029	20793	2.624285335655598	0.7981385643913397	0.18128703153539671	13.594646119745136
GOTERM_MF_DIRECT	GO:0005524~ATP binding	10	12.195121951219512	0.09390750790298455	KIF1C, TCP1, RPS6KA3, HSP90AA1, CHD2, PIK3CA, CDK11B, PIP5K1A, KATNAL1, NSF	66	1403	16650	1.7980949912525108	0.9999999868251446	0.8370799307688407	70.45135389600766
UP_SEQ_FEATURE	nucleotide phosphate-binding region:ATP	4	4.878048780487805	0.45558186892961916	KIF1C, CDK11B, KATNAL1, NSF	45	450	7976	1.5755061728395063	1.0	0.9999791644565225	99.94942761980798
Annotation Cluster 5	Enrichment Score: 1.177599959619983
Category	Term	Count	%	PValue	Genes	List Total	Pop Hits	Pop Total	Fold Enrichment	Bonferroni	Benjamini	FDR
GOTERM_CC_DIRECT	GO:0045211~postsynaptic membrane	5	6.097560975609756	0.007275166873324493	LRRC4, MAGEE1, CHRM3, DLG2, CAMK2N1	73	197	18520	6.4390515263194485	0.6454301498809897	0.1376735918841706	8.274321163972786
UP_KEYWORDS	Postsynaptic cell membrane	4	4.878048780487805	0.017321260902159567	LRRC4, CHRM3, DLG2, CAMK2N1	77	149	20793	7.249368081582848	0.8912903473449303	0.21851854094027745	18.342437041082572
UP_KEYWORDS	Synapse	4	4.878048780487805	0.09359369855984787	LRRC4, CHRM3, DLG2, CAMK2N1	77	295	20793	3.661545234426591	0.9999961980154422	0.5899301097057085	68.00579294310026
UP_SEQ_FEATURE	mutagenesis site	5	6.097560975609756	0.13952704493981102	CHRM3, UGGT1, ARL6IP5, DLG2, CAMK2N1	45	364	7976	2.4346764346764345	0.9999999999998122	0.9847957308226081	84.67534295761114
GOTERM_CC_DIRECT	GO:0030054~cell junction	4	4.878048780487805	0.21366974224762125	LRRC4, CHRM3, DLG2, CAMK2N1	73	410	18520	2.4751085867023055	0.9999999999999984	0.7309440354687883	94.17657287687977
UP_KEYWORDS	Cell junction	4	4.878048780487805	0.24452864843556682	LRRC4, CHRM3, DLG2, CAMK2N1	77	468	20793	2.308025308025308	0.9999999999999997	0.8165537420954975	96.1302136248986
Annotation Cluster 6	Enrichment Score: 1.1389907583845151
Category	Term	Count	%	PValue	Genes	List Total	Pop Hits	Pop Total	Fold Enrichment	Bonferroni	Benjamini	FDR
INTERPRO	IPR000504:RNA recognition motif domain	4	4.878048780487805	0.04591326825726557	FUS, SRSF4, TRA2B, ELAVL2	72	218	19384	4.939857288481141	0.9999483048482198	0.8611039283350874	44.77802994793903
SMART	SM00360:RRM	4	4.878048780487805	0.06580838110783721	FUS, SRSF4, TRA2B, ELAVL2	45	205	9680	4.197289972899729	0.9819813589044514	0.7378354223644039	49.32674789443854
INTERPRO	IPR012677:Nucleotide-binding, alpha-beta plait	4	4.878048780487805	0.07016331857617741	FUS, SRSF4, TRA2B, ELAVL2	72	260	19384	4.141880341880341	0.9999997680460838	0.8872282696572207	60.111449206968246
GOTERM_MF_DIRECT	GO:0000166~nucleotide binding	4	4.878048780487805	0.13113162068596174	FUS, SRSF4, TRA2B, ELAVL2	66	322	16650	3.1338226990400906	0.9999999999941449	0.8423546950264325	82.40831027386756
Annotation Cluster 7	Enrichment Score: 1.0795601842337914
Category	Term	Count	%	PValue	Genes	List Total	Pop Hits	Pop Total	Fold Enrichment	Bonferroni	Benjamini	FDR
INTERPRO	IPR000372:Leucine-rich repeat-containing N-terminal	3	3.6585365853658534	0.015587241355782879	LRRC4, LRRC3B, SLIT3	72	52	19384	15.532051282051283	0.9630836206043333	0.8078636437431302	18.00246232641667
SMART	SM00013:LRRNT	3	3.6585365853658534	0.023189541655618626	LRRC4, LRRC3B, SLIT3	45	52	9680	12.41025641025641	0.7494999905241085	0.7494999905241085	20.88707153834597
UP_KEYWORDS	Leucine-rich repeat	3	3.6585365853658534	0.13684906478501896	LRRC4, LRRC3B, SLIT3	77	177	20793	4.576931543033237	0.999999992361349	0.6669339302643552	81.85344322571653
INTERPRO	IPR003591:Leucine-rich repeat, typical subtype	3	3.6585365853658534	0.14102332433065956	LRRC4, LRRC3B, SLIT3	72	180	19384	4.487037037037037	0.9999999999999863	0.9711885357247817	85.34731705023691
SMART	SM00369:LRR_TYP	3	3.6585365853658534	0.19695901540475702	LRRC4, LRRC3B, SLIT3	45	180	9680	3.585185185185185	0.9999976037896574	0.960655753297155	88.81264084521695
INTERPRO	IPR001611:Leucine-rich repeat	3	3.6585365853658534	0.2424760357799201	LRRC4, LRRC3B, SLIT3	72	257	19384	3.1426718547341115	1.0	0.9950161245178697	97.00575428117101
Annotation Cluster 8	Enrichment Score: 0.9440172034644949
Category	Term	Count	%	PValue	Genes	List Total	Pop Hits	Pop Total	Fold Enrichment	Bonferroni	Benjamini	FDR
KEGG_PATHWAY	rno00562:Inositol phosphate metabolism	3	3.6585365853658534	0.034999174575755854	PIK3CA, PIP5K1A, PLCB1	32	74	7749	9.81714527027027	0.9938700218058156	0.9217058227312888	34.42121709537056
KEGG_PATHWAY	rno04070:Phosphatidylinositol signaling system	3	3.6585365853658534	0.055985163367759695	PIK3CA, PIP5K1A, PLCB1	32	96	7749	7.5673828125	0.9997357766143875	0.8075161704262357	49.455096928406114
GOTERM_CC_DIRECT	GO:0005829~cytosol	6	7.317073170731707	0.751307350347232	GOT1, HSP90AA1, PIK3CA, PIP5K1A, PLCB1, THY1	73	1590	18520	0.9573533212716463	1.0	0.9974908919814629	99.99999289299988
Annotation Cluster 9	Enrichment Score: 0.8469810868955361
Category	Term	Count	%	PValue	Genes	List Total	Pop Hits	Pop Total	Fold Enrichment	Bonferroni	Benjamini	FDR
UP_KEYWORDS	Chromatin regulator	4	4.878048780487805	0.008239326685776574	BRD2, ING3, ING2, HDAC1L	77	113	20793	9.558901275715435	0.6503173003435057	0.18953394611904262	9.148853652508148
GOTERM_BP_DIRECT	GO:0006351~transcription, DNA-templated	5	6.097560975609756	0.3448891360491013	BRD2, ING3, HIRA, HDAC1L, LRRFIP1	67	788	17535	1.6606371694825366	1.0	0.999996626236659	99.79640242557588
UP_KEYWORDS	Transcription regulation	5	6.097560975609756	0.3596055066692886	BRD2, ING3, ELK1, HDAC1L, LRRFIP1	77	829	20793	1.628703021947895	1.0	0.877090116598868	99.4306736083276
UP_KEYWORDS	Transcription	5	6.097560975609756	0.40056968761215184	BRD2, ING3, ELK1, HDAC1L, LRRFIP1	77	878	20793	1.5378072952104842	1.0	0.8936717188367516	99.73550183948126
Annotation Cluster 10	Enrichment Score: 0.8412942540719629
Category	Term	Count	%	PValue	Genes	List Total	Pop Hits	Pop Total	Fold Enrichment	Bonferroni	Benjamini	FDR
KEGG_PATHWAY	rno04915:Estrogen signaling pathway	3	3.6585365853658534	0.055985163367759695	HSP90AA1, PIK3CA, PLCB1	32	96	7749	7.5673828125	0.9997357766143875	0.8075161704262357	49.455096928406114
KEGG_PATHWAY	rno05200:Pathways in cancer	5	6.097560975609756	0.07115847796099967	HSP90AA1, PIK3CA, HDAC1L, PLCB1, CXCL12	32	396	7749	3.0575284090909087	0.999973959347207	0.8278361452952923	58.28072745086701
GOTERM_CC_DIRECT	GO:0005829~cytosol	6	7.317073170731707	0.751307350347232	GOT1, HSP90AA1, PIK3CA, PIP5K1A, PLCB1, THY1	73	1590	18520	0.9573533212716463	1.0	0.9974908919814629	99.99999289299988
Annotation Cluster 11	Enrichment Score: 0.48948368609834625
Category	Term	Count	%	PValue	Genes	List Total	Pop Hits	Pop Total	Fold Enrichment	Bonferroni	Benjamini	FDR
UP_KEYWORDS	Neurogenesis	3	3.6585365853658534	0.09978283975086837	INA, METRN, SLIT3	77	146	20793	5.548745774773172	0.9999984074044653	0.5893482295188284	70.44963773706155
UP_KEYWORDS	Differentiation	3	3.6585365853658534	0.34831124576150096	INA, METRN, SLIT3	77	336	20793	2.4110621521335807	1.0	0.8765025385498033	99.30270976341416
UP_KEYWORDS	Developmental protein	3	3.6585365853658534	0.5399308773882432	INA, METRN, SLIT3	77	492	20793	1.646579030725372	1.0	0.9353580010073637	99.98770468873934
GOTERM_CC_DIRECT	GO:0005615~extracellular space	6	7.317073170731707	0.5870887185489612	INA, HMGB1, METRN, PIGR, CXCL12, SLIT3	73	1316	18520	1.156680684515135	1.0	0.9887320492550804	99.99714098171908
Annotation Cluster 12	Enrichment Score: 0.3675664273171202
Category	Term	Count	%	PValue	Genes	List Total	Pop Hits	Pop Total	Fold Enrichment	Bonferroni	Benjamini	FDR
UP_KEYWORDS	Serine/threonine-protein kinase	3	3.6585365853658534	0.259356116109843	RPS6KA3, PIK3CA, CDK11B	77	270	20793	3.0004329004329002	1.0	0.8232779002073483	96.92494402775304
GOTERM_MF_DIRECT	GO:0004674~protein serine/threonine kinase activity	3	3.6585365853658534	0.3504444748813312	RPS6KA3, PIK3CA, CDK11B	66	316	16650	2.3949942462600693	1.0	0.981117052427916	99.51756980559885
UP_KEYWORDS	Kinase	4	4.878048780487805	0.3852183354909282	RPS6KA3, PIK3CA, CDK11B, PIP5K1A	77	609	20793	1.7736549165120594	1.0	0.889922540682559	99.64536308568124
UP_KEYWORDS	Transferase	6	7.317073170731707	0.5306544440498766	RPS6KA3, GOT1, PIK3CA, CDK11B, PIP5K1A, UGGT1	77	1316	20793	1.2311806734299133	1.0	0.9357330286745392	99.98450178580491
GOTERM_BP_DIRECT	GO:0006468~protein phosphorylation	3	3.6585365853658534	0.5663206256509574	RPS6KA3, PIK3CA, CDK11B	67	501	17535	1.5671641791044775	1.0	0.9999999995372548	99.99951688572177
INTERPRO	IPR011009:Protein kinase-like domain	3	3.6585365853658534	0.5922493459424142	RPS6KA3, PIK3CA, CDK11B	72	540	19384	1.495679012345679	1.0	0.9999998479779232	99.99880407043416
Annotation Cluster 13	Enrichment Score: 0.2921071531767499
Category	Term	Count	%	PValue	Genes	List Total	Pop Hits	Pop Total	Fold Enrichment	Bonferroni	Benjamini	FDR
UP_KEYWORDS	Glycoprotein	13	15.853658536585366	0.08352528458483066	LRRC4, INA, SCN3A, CHRM3, DPP10, CACNA1H, ACP2, PIGR, TMED9, UGGT1, CACNA1A, THY1, SLIT3	77	2123	20793	1.6535593469178018	0.9999845367085413	0.5734732208388906	63.63286650064559
UP_KEYWORDS	Immunoglobulin domain	3	3.6585365853658534	0.23904753159861297	LRRC4, PIGR, THY1	77	255	20793	3.1769289533995413	0.9999999999999991	0.823550546957241	95.79180063029466
UP_KEYWORDS	Disulfide bond	10	12.195121951219512	0.41282647016613416	LRRC4, HMGB1, MEGF9, METRN, CHRM3, ACP2, PIGR, CACNA1A, THY1, SLIT3	77	2199	20793	1.228008008362715	1.0	0.8871014308522208	99.7918525202043
INTERPRO	IPR007110:Immunoglobulin-like domain	3	3.6585365853658534	0.6082961129631619	LRRC4, PIGR, THY1	72	556	19384	1.4526378896882493	1.0	0.9999997341086337	99.99927987425546
UP_KEYWORDS	Signal	12	14.634146341463413	0.7250770069645733	LRRC4, MEGF9, METRN, RNF150, LRRC3B, ACP2, PIGR, TMED9, CXCL12, UGGT1, THY1, SLIT3	77	3420	20793	0.9475051264524949	1.0	0.9779343667071786	99.99996863121082
UP_KEYWORDS	Secreted	4	4.878048780487805	0.7422587331396363	HMGB1, METRN, PIGR, SLIT3	77	1045	20793	1.0336419561299945	1.0	0.9800261037216645	99.9999851589107
UP_SEQ_FEATURE	glycosylation site:N-linked (GlcNAc...)	10	12.195121951219512	0.74585592405832	LRRC4, SCN3A, CHRM3, DPP10, CACNA1H, ACP2, PIGR, UGGT1, CACNA1A, SLIT3	45	1887	7976	0.9392922334098804	1.0	0.9999999948285282	99.99999624841286
INTERPRO	IPR013783:Immunoglobulin-like fold	3	3.6585365853658534	0.7577606877941584	LRRC4, PIGR, THY1	72	737	19384	1.0958842152872004	1.0	0.9999999994196775	99.99999833844771
UP_SEQ_FEATURE	disulfide bond	6	7.317073170731707	0.8780152022499903	LRRC4, CHRM3, ACP2, PIGR, THY1, SLIT3	45	1327	7976	0.8014066817382567	1.0	0.9999999999926827	99.99999999960619
UP_SEQ_FEATURE	signal peptide	7	8.536585365853659	0.8956022256724164	LRRC4, METRN, ACP2, PIGR, UGGT1, THY1, SLIT3	45	1586	7976	0.7822894773714446	1.0	0.9999999999766033	99.9999999999436
Annotation Cluster 14	Enrichment Score: 0.28449432572300026
Category	Term	Count	%	PValue	Genes	List Total	Pop Hits	Pop Total	Fold Enrichment	Bonferroni	Benjamini	FDR
INTERPRO	IPR013083:Zinc finger, RING/FYVE/PHD-type	4	4.878048780487805	0.19370952404401215	ING3, ING2, RNF150, USP3	72	414	19384	2.601180891035963	1.0	0.9891276824806265	93.41419236412108
GOTERM_MF_DIRECT	GO:0008270~zinc ion binding	5	6.097560975609756	0.5959475979340778	FUS, ING3, ING2, RNF150, USP3	66	1054	16650	1.1967396929446266	1.0	0.9992896023048896	99.99863694321397
UP_KEYWORDS	Zinc-finger	4	4.878048780487805	0.6049265408753705	FUS, ING3, ING2, USP3	77	849	20793	1.2722683676747282	1.0	0.9551197842278716	99.99789791928158
UP_KEYWORDS	Zinc	5	6.097560975609756	0.6745767545233454	FUS, ING3, ING2, USP3, CACNA1H	77	1245	20793	1.0844938194335785	1.0	0.9664465370718259	99.99977826336821
UP_KEYWORDS	Metal-binding	7	8.536585365853659	0.8024820239139167	FUS, ING3, ING2, USP3, CACNA1H, NSF, CACNA1A	77	2127	20793	0.8887036799589692	1.0	0.9897187630328912	99.99999932218891
Annotation Cluster 15	Enrichment Score: 0.217791572734993
Category	Term	Count	%	PValue	Genes	List Total	Pop Hits	Pop Total	Fold Enrichment	Bonferroni	Benjamini	FDR
UP_KEYWORDS	Glycoprotein	13	15.853658536585366	0.08352528458483066	LRRC4, INA, SCN3A, CHRM3, DPP10, CACNA1H, ACP2, PIGR, TMED9, UGGT1, CACNA1A, THY1, SLIT3	77	2123	20793	1.6535593469178018	0.9999845367085413	0.5734732208388906	63.63286650064559
UP_KEYWORDS	Membrane	28	34.146341463414636	0.5049592008340308	LRRC4, HMGB1, MEGF9, HSP90AA1, CAP2, SCN3A, DPP10, ACP2, PIP5K1A, PIGR, TMED9, CAMK2N1, SLC7A12, THY1, LMBR1L, SLC4A10, MAGEE1, RNF150, CHRM3, LRRC3B, PLEKHO1, CACNA1H, CDK11B, SLC36A4, PLCB1, ARL6IP5, DLG2, CACNA1A	77	7278	20793	1.0388967998201304	1.0	0.9331916895682861	99.97124365684638
UP_SEQ_FEATURE	topological domain:Cytoplasmic	9	10.975609756097562	0.6362533323290429	LRRC4, SLC4A10, CHRM3, DPP10, CACNA1H, ACP2, PIGR, ARL6IP5, CACNA1A	45	1541	7976	1.0351719662556782	1.0	0.9999999270569145	99.99967046748166
UP_SEQ_FEATURE	topological domain:Extracellular	7	8.536585365853659	0.6667345968995125	LRRC4, SLC4A10, CHRM3, DPP10, CACNA1H, PIGR, CACNA1A	45	1199	7976	1.0347882494671485	1.0	0.9999999305210149	99.99988947183674
UP_SEQ_FEATURE	glycosylation site:N-linked (GlcNAc...)	10	12.195121951219512	0.74585592405832	LRRC4, SCN3A, CHRM3, DPP10, CACNA1H, ACP2, PIGR, UGGT1, CACNA1A, SLIT3	45	1887	7976	0.9392922334098804	1.0	0.9999999948285282	99.99999624841286
UP_SEQ_FEATURE	transmembrane region	10	12.195121951219512	0.8797414051423872	LRRC4, SLC4A10, SCN3A, CHRM3, DPP10, CACNA1H, ACP2, PIGR, ARL6IP5, CACNA1A	45	2160	7976	0.8205761316872426	1.0	0.9999999999719204	99.99999999967038
UP_KEYWORDS	Transmembrane helix	17	20.73170731707317	0.9663798241627202	LRRC4, MEGF9, SCN3A, DPP10, ACP2, PIGR, TMED9, SLC7A12, LMBR1L, SLC4A10, RNF150, CHRM3, LRRC3B, CACNA1H, SLC36A4, ARL6IP5, CACNA1A	77	6182	20793	0.742585302112963	1.0	0.9999144667983256	100.0
UP_KEYWORDS	Transmembrane	17	20.73170731707317	0.9680716295880287	LRRC4, MEGF9, SCN3A, DPP10, ACP2, PIGR, TMED9, SLC7A12, LMBR1L, SLC4A10, RNF150, CHRM3, LRRC3B, CACNA1H, SLC36A4, ARL6IP5, CACNA1A	77	6208	20793	0.7394752476904538	1.0	0.9999091981637872	100.0
GOTERM_CC_DIRECT	GO:0016021~integral component of membrane	13	15.853658536585366	0.9980520868832085	LRRC4, LMBR1L, SLC4A10, MEGF9, RNF150, LRRC3B, DPP10, CACNA1H, ACP2, PIGR, SLC36A4, TMED9, ARL6IP5	73	5711	18520	0.5774964440169535	1.0	0.9999999999256041	100.0
